# Supplementary material for: Particle Manipulation in 2D Space Using a Capacitive Micromachined Ultrasonic Transducer
Source: Micromachines (Basel). 2022 Mar 29;13(4):534. doi: 10.3390/mi13040534 (PMC9032542; doi:10.3390/mi13040534)
Supplement: Supplementary file 1 [file micromachines-13-00534-s001.zip]

Archive with 1 entries (1 files):
- Supplementary video S1.wmv
